# Supplementary material for: Comparative Clinical Study on Magnesium Absorption and Side Effects After Oral Intake of Microencapsulated Magnesium (MAGSHAPETM Microcapsules) Versus Other Magnesium Sources
Source: Nutrients. 2024 Dec 18;16(24):4367. doi: 10.3390/nu16244367 (PMC11677548; doi:10.3390/nu16244367)
Supplement: Supplementary file 1 [file nutrients-16-04367-s001.zip]

Archive with 1 entries (1 files):
- nutrients-3325230-supplementary.pdf
